# Supplementary material for: Understanding Biotic Constraints to Taro (Colocasia esculenta) Production in the Derived Savanna and Humid Forest Agroecosystems of Nigeria
Source: Plants (Basel). 2025 Nov 12;14(22):3457. doi: 10.3390/plants14223457 (PMC12656383; doi:10.3390/plants14223457)
Supplement: Supplementary file 1 [file plants-14-03457-s001.zip]

Archive with 1 entries (1 files):
- plants-3872456-supplementary.pdf
